# Supplementary material for: Fifteen Years of Patient Experience with Hospital Food in a Spanish Long-Term Care Hospital
Source: Nutrients. 2026 Apr 15;18(8):1246. doi: 10.3390/nu18081246 (PMC13119420; doi:10.3390/nu18081246)
Supplement: Supplementary file 1 [file nutrients-18-01246-s001.zip]

Archive with 1 entries (1 files):
- nutrients-4225977-supplementary.pdf
